# Supplementary material for: Augmenting ultrasound for continuous glucose monitoring via a wearable acoustically readable microneedle patch
Source: Sci Adv. 2026 May 1;12(18):eaec3209. doi: 10.1126/sciadv.aec3209 (PMC13134621; doi:10.1126/sciadv.aec3209)
Supplement: Supplementary file 2 — Movies S1 to S3 [file sciadv.aec3209_movies_s1_to_s3.zip]

Archive with 3 entries (3 files):
- aec3209_movie_s3.mp4
- aec3209_movie_s2.mp4
- aec3209_movie_s1.mp4
